# Supplementary material for: Legislation on Medical Assistance in Dying (MAID): Preliminary Consideration on the First Regional Law in Italy
Source: Healthcare (Basel). 2025 May 7;13(9):1091. doi: 10.3390/healthcare13091091 (PMC12071898; doi:10.3390/healthcare13091091)
Supplement: Supplementary file 1 [file healthcare-13-01091-s001.zip]

Archive with 1 entries (1 files):
- healthcare-3604279-supplementary.pdf
